# Supplementary material for: A Comparison of the Antioxidant Potential and Metabolite Analysis of Marine Fungi Associated with the Red Algae Pterocladiella capillacea from Northern Taiwan
Source: Antioxidants (Basel). 2024 Mar 11;13(3):336. doi: 10.3390/antiox13030336 (PMC10967630; doi:10.3390/antiox13030336)
Supplement: Supplementary file 1 [file antioxidants-13-00336-s001.zip]

Archive with 1 entries (1 files):
- antioxidants-2871522-supplementary.pdf
